# Supplementary material for: Determination of the Personal Nutritional Status of Elderly Populations Based on Basic Foodomics Elements
Source: Foods. 2021 Oct 9;10(10):2391. doi: 10.3390/foods10102391 (PMC8535163; doi:10.3390/foods10102391)
Supplement: Supplementary file 1 [file foods-10-02391-s001.zip]

Archive with 1 entries (1 files):
- foods-1367908-supplementary.pdf
